# Supplementary material for: Reliable Estimation of CD8 T Cell Inhibition of In Vitro HIV-1 Replication
Source: Front Immunol. 2021 Jun 30;12:666991. doi: 10.3389/fimmu.2021.666991 (PMC8278574; doi:10.3389/fimmu.2021.666991)
Supplement: Supplementary file 4 [file DataSheet_3.xlsx]

## Sheet: Main data
Patient ID	HIV Positive (Yes or No)	Culture Description: Uninfected CD4 cells (CD4 alone)/Superinfected CD4 cells (CD4-HIV)/ Superinfected CD4 cells + CD8 cells (CD4-HIV + CD8)	Replicate Number	CD4+ | Count	P24 + | Count	CD4+ | Freq.	P24 + | Freq.	%Inhibition	95% CI Lower Bound	95% CI Upper Bound
GL007	No	CD4-HIV	1	19463	689	96.6	3.54005	1.15797	-2.59377	4.77251
GL007	No	CD4-HIV	2	28339	1036	96.4	3.65574
GL007	No	CD4-HIV	3	27391	985	96.9	3.59607
GL007	No	CD4-HIV	4	25735	939	96.7	3.64873
GL007	No	CD4-HIV	5	21623	803	96.5	3.71364
GL007	No	CD4-HIV	6	23715	834	96.1	3.51676
GL007	No	CD4-HIV + CD8	1	27762	1061	37.6	3.82177
GL007	No	CD4-HIV + CD8	2	20598	704	35.7	3.41781
GL007	No	CD4-HIV + CD8	3	25079	882	38.5	3.51689
GL007	No	CD4-HIV + CD8	4	24319	815	35.2	3.35129
GL007	No	CD4-HIV + CD8	5	31168	1115	37	3.57739
GL007	No	CD4-HIV + CD8	6	21937	812	37.6	3.70151
GL007	No	CD4 alone	1	29162	12	97.7	0.041149
GL008	No	CD4-HIV	1	36127	1048	97	2.90088	-5.78191	-10.4607	-1.30126
GL008	No	CD4-HIV	2	27487	805	96.6	2.92866
GL008	No	CD4-HIV	3	30077	925	96.3	3.07544
GL008	No	CD4-HIV	4	31080	983	96.3	3.16281
GL008	No	CD4-HIV	5	29730	833	95.4	2.80188
GL008	No	CD4-HIV + CD8	1	30057	1002	51.5	3.33367
GL008	No	CD4-HIV + CD8	2	28780	820	51.2	2.8492
GL008	No	CD4-HIV + CD8	3	27907	861	51.2	3.08525
GL008	No	CD4-HIV + CD8	4	24658	821	52.3	3.32955
GL008	No	CD4 alone	1	22296	6	96.5	0.026911
231	Yes	CD4-HIV	1	20359	936	97.93	4.6	47.6356	45.23	49.9356
231	Yes	CD4-HIV	2	24013	1058	98.13	4.41
231	Yes	CD4-HIV	3	22161	1023	98.43	4.62
231	Yes	CD4-HIV	4	25408	1156	98.54	4.55
231	Yes	CD4-HIV	5	25950	1233	98.24	4.75
231	Yes	CD4-HIV	6	21532	1005	97.95	4.67
231	Yes	CD4-HIV + CD8	1	17303	496	27.27	2.87
231	Yes	CD4-HIV + CD8	2	23127	603	27.28	2.61
231	Yes	CD4-HIV + CD8	3	16214	372	26.89	2.29
231	Yes	CD4-HIV + CD8	4	18429	400	26.21	2.17
231	Yes	CD4-HIV + CD8	5	14977	309	23.78	2.06
231	Yes	CD4-HIV + CD8	6	17640	413	25.42	2.34
231	Yes	CD4 alone	1	21645	11	98.89	0.05
720	Yes	CD4-HIV	1	31421	2143	94.2	6.82028	8.23906	5.56281	10.8395
720	Yes	CD4-HIV	2	24805	1393	93.7	5.6158
720	Yes	CD4-HIV	3	27147	1702	93.6	6.26957
720	Yes	CD4-HIV	4	24743	1548	91.8	6.25631
720	Yes	CD4-HIV	5	26068	1517	92	5.8194
720	Yes	CD4-HIV	6	25029	1564	91.7	6.24875
720	Yes	CD4-HIV + CD8	1	23547	1378	30.2	5.85213
720	Yes	CD4-HIV + CD8	2	22693	1357	30.4	5.97982
720	Yes	CD4-HIV + CD8	3	21824	1371	29.9	6.28207
720	Yes	CD4-HIV + CD8	4	22600	1218	31.2	5.38938
720	Yes	CD4-HIV + CD8	5	22810	1318	28.6	5.77817
720	Yes	CD4-HIV + CD8	6	24654	1213	32.1	4.92009
720	Yes	CD4 alone	1	22879	7	96.2	0.030596
GL010	No	CD4-HIV	1	22963	1109	97.2	4.82951	-23.6944	-28.2542	-19.2967
GL010	No	CD4-HIV	2	27535	1124	97.6	4.08208
GL010	No	CD4-HIV	3	29273	1279	97.2	4.36921
GL010	No	CD4-HIV	4	22749	1352	96.6	5.94312
GL010	No	CD4-HIV + CD8	1	12912	795	34.3	6.15706
GL010	No	CD4-HIV + CD8	2	18235	1066	33.8	5.8459
GL010	No	CD4-HIV + CD8	3	19671	1144	35.4	5.81567
GL010	No	CD4-HIV + CD8	4	18080	1095	35	6.05642
GL010	No	CD4-HIV + CD8	5	18610	1120	34.1	6.01827
GL010	No	CD4-HIV + CD8	6	22893	1259	30.5	5.4995
GL010	No	CD4 alone	1	14038	1	97	0.007124
HD60	No	CD4-HIV	1	10123	768	96.5	7.58668	-28.4232	-35.7978	-21.4492
HD60	No	CD4-HIV	2	8957	715	96.3	7.98258
HD60	No	CD4-HIV	3	4271	413	96	9.66987
HD60	No	CD4-HIV	4	9393	800	96.6	8.51698
HD60	No	CD4-HIV + CD8	1	8018	757	27.5	9.44126
HD60	No	CD4-HIV + CD8	2	6088	717	24.8	11.7773
HD60	No	CD4-HIV + CD8	3	3844	424	26.3	11.0302
HD60	No	CD4 alone	1	5611	1	97.3	0.017822
HD168	No	CD4-HIV	1	39115	1999	98.5041	5.11057	-47.094	-51.4068	-42.9041
HD168	No	CD4-HIV	2	33829	1726	98.4002	5.10213
HD168	No	CD4-HIV	3	29621	1435	98.5199	4.84454
HD168	No	CD4-HIV	4	32763	1480	98.5976	4.51729
HD168	No	CD4-HIV	5	38557	1834	98.576	4.75659
HD168	No	CD4-HIV	6	38201	1873	98.7923	4.90301
HD168	No	CD4-HIV + CD8	1	22596	1643	32.3253	7.2712
HD168	No	CD4-HIV + CD8	2	21169	1589	32.4409	7.50626
HD168	No	CD4-HIV + CD8	3	21404	1408	33.7848	6.57821
HD168	No	CD4-HIV + CD8	4	20180	1445	34.4504	7.16055
HD168	No	CD4-HIV + CD8	5	17755	1314	30.8981	7.40073
HD168	No	CD4 alone	1	5276	5	97.8487	0.094769
HD169	No	CD4-HIV	1	30199	765	97.5	2.5332	-26.3485	-33.1398	-19.9037
HD169	No	CD4-HIV	2	21728	572	97.9	2.63255
HD169	No	CD4-HIV	3	19326	524	97.5	2.71137
HD169	No	CD4-HIV	4	22349	437	97.8	1.95535
HD169	No	CD4-HIV	5	25033	594	97.9	2.37287
HD169	No	CD4-HIV	6	20522	565	97.6	2.75314
HD169	No	CD4-HIV + CD8	1	17817	648	21.8	3.63698
HD169	No	CD4-HIV + CD8	2	19895	565	26.7	2.83991
HD169	No	CD4-HIV + CD8	3	19128	688	25.5	3.59682
HD169	No	CD4-HIV + CD8	4	14684	344	27.1	2.34269
HD169	No	CD4 alone	1	11222	6	97.5	0.053466
HD170	No	CD4-HIV	1	28715	1892	97.9	6.58889	-15.2156	-18.4175	-12.1002
HD170	No	CD4-HIV	2	25249	1944	97.7	7.69932
HD170	No	CD4-HIV	3	30442	2201	98	7.23014
HD170	No	CD4-HIV	4	30463	2104	98.4	6.90674
HD170	No	CD4-HIV	5	25451	1871	97.4	7.35138
HD170	No	CD4-HIV	6	10819	1034	97.4	9.55726
HD170	No	CD4-HIV + CD8	1	21330	1761	39.3	8.25598
HD170	No	CD4-HIV + CD8	2	20881	1739	39.3	8.32814
HD170	No	CD4-HIV + CD8	3	17214	1597	38.5	9.27733
HD170	No	CD4-HIV + CD8	4	21928	1948	38	8.88362
HD170	No	CD4-HIV + CD8	5	16028	1155	40.4	7.20614
HD170	No	CD4 alone	1	11191	8	97.7	0.071486
HD921	No	CD4-HIV	1	18214	1217	97	6.68167	-49.956	-56.4984	-43.6871
HD921	No	CD4-HIV	2	10693	744	96.5	6.95782
HD921	No	CD4-HIV	3	21804	1368	97.1	6.27408
HD921	No	CD4-HIV	4	7935	512	95.9	6.45243
HD921	No	CD4-HIV + CD8	1	14687	1541	33.6	10.4923
HD921	No	CD4-HIV + CD8	2	14557	1298	32.6	8.91667
HD921	No	CD4-HIV + CD8	3	10435	1058	33.9	10.139
HD921	No	CD4 alone	1	3785	2	95.5	0.05284
728	Yes	CD4-HIV	1	33469	2611	98.9	7.80125	13.6883	10.6869	16.5889
728	Yes	CD4-HIV	2	12487	824	97.7	6.59886
728	Yes	CD4-HIV	3	20880	1434	98.3	6.86782
728	Yes	CD4-HIV	4	24120	1654	98.4	6.85738
728	Yes	CD4-HIV + CD8	1	25554	1567	32.4	6.13211
728	Yes	CD4-HIV + CD8	2	23692	1489	30	6.28482
728	Yes	CD4-HIV + CD8	3	21887	1295	30.3	5.91675
728	Yes	CD4-HIV + CD8	4	22503	1445	29.5	6.42137
728	Yes	CD4 alone	1	16521	13	98.4	0.078688
GL018	No	CD4-HIV	1	17515	1364	95	7.78761	-3.10409	-7.62472	1.22666
GL018	No	CD4-HIV	2	20080	1379	95.1	6.86753
GL018	No	CD4-HIV	3	14431	1163	95.3	8.05904
GL018	No	CD4-HIV + CD8	1	17932	1434	41.3	7.99688
GL018	No	CD4-HIV + CD8	2	17364	1375	41	7.91868
GL018	No	CD4-HIV + CD8	3	13846	995	37.5	7.18619
GL018	No	CD4 alone	1	39193	19	97.5	0.048478
725	Yes	CD4-HIV	1	25120	1370	98.2	5.45382	20.7535	16.9328	24.3984
725	Yes	CD4-HIV	2	22624	1202	98.2	5.31294
725	Yes	CD4-HIV	3	19897	994	98	4.99573
725	Yes	CD4-HIV	4	23919	1190	98	4.97512
725	Yes	CD4-HIV + CD8	1	15445	619	36.3	4.00777
725	Yes	CD4-HIV + CD8	2	15228	625	35.7	4.10428
725	Yes	CD4-HIV + CD8	3	15028	670	38.7	4.45834
725	Yes	CD4-HIV + CD8	4	15955	624	34.7	3.911
725	Yes	CD4 alone	1	67348	19	99	0.028212
HD CFAR1	No	CD4-HIV	1	32111	2224	98.9	6.92598	-35.1833	-38.8222	-31.6397
HD CFAR1	No	CD4-HIV	2	24154	1646	98.8	6.81461
HD CFAR1	No	CD4-HIV	3	23655	1547	99	6.53984
HD CFAR1	No	CD4-HIV	4	23550	1573	98.7	6.67941
HD CFAR1	No	CD4-HIV	5	24639	1637	98.8	6.64394
HD CFAR1	No	CD4-HIV	6	23102	1573	98.8	6.80893
HD CFAR1	No	CD4-HIV + CD8	1	20635	1838	23.4	8.9072
HD CFAR1	No	CD4-HIV + CD8	2	20973	1776	24.5	8.46803
HD CFAR1	No	CD4-HIV + CD8	3	19377	1699	21.8	8.76813
HD CFAR1	No	CD4-HIV + CD8	4	9716	1164	22.4	11.9802
HD CFAR1	No	CD4-HIV + CD8	5	12661	1273	22.4	10.0545
HD CFAR1	No	CD4-HIV + CD8	6	24689	2103	20.7	8.51796
HD CFAR1	No	CD4 alone	1	20168	19	99	0.094209
HD GL012	No	CD4-HIV	1	24976	2511	99.5	10.0537	3.45212	0.695326	6.13239
HD GL012	No	CD4-HIV	2	15898	1668	99.5	10.4919
HD GL012	No	CD4-HIV	3	19778	1999	99.5	10.1072
HD GL012	No	CD4-HIV	4	26336	2355	99.7	8.94213
HD GL012	No	CD4-HIV	5	17636	1667	99.6	9.45226
HD GL012	No	CD4-HIV	6	17773	1708	99.7	9.61008
HD GL012	No	CD4-HIV + CD8	1	20947	1904	29.1	9.08961
HD GL012	No	CD4-HIV + CD8	2	10418	1088	23.2	10.4435
HD GL012	No	CD4-HIV + CD8	3	9246	934	23.8	10.1017
HD GL012	No	CD4-HIV + CD8	4	11549	1050	24.3	9.0917
HD GL012	No	CD4-HIV + CD8	5	10711	1052	23.3	9.82168
HD GL012	No	CD4-HIV + CD8	6	11034	914	26.8	8.28349
HD GL012	No	CD4 alone	1	48951	13	99.6	0.026557
PID 250	Yes	CD4-HIV	1	26383	1905	99	7.22056	47.8347	45.8264	49.7686
PID 250	Yes	CD4-HIV	2	23096	1364	99.1	5.90578
PID 250	Yes	CD4-HIV	3	23453	1177	99.1	5.01855
PID 250	Yes	CD4-HIV	4	24220	1890	99.1	7.80347
PID 250	Yes	CD4-HIV	5	24319	1643	99.1	6.75603
PID 250	Yes	CD4-HIV	6	21966	1599	99.2	7.27943
PID 250	Yes	CD4-HIV + CD8	1	21990	754	25.4	3.42883
PID 250	Yes	CD4-HIV + CD8	2	17760	543	24.2	3.05743
PID 250	Yes	CD4-HIV + CD8	3	18326	716	24.9	3.90702
PID 250	Yes	CD4-HIV + CD8	4	15224	585	24.6	3.84262
PID 250	Yes	CD4-HIV + CD8	5	12189	327	20.9	2.68275
PID 250	Yes	CD4-HIV + CD8	6	15621	597	24.2	3.82178
PID 250	Yes	CD4 alone	1	24243	3	99.3	0.012375
PID 674	Yes	CD4-HIV	1	18670	786	98.5	4.19389	45.3889	42.0621	48.5247
PID 674	Yes	CD4-HIV	2	13333	645	98.3	4.77762
PID 674	Yes	CD4-HIV	3	21008	929	98.8	4.37928
PID 674	Yes	CD4-HIV	4	18464	763	98.6	4.1107
PID 674	Yes	CD4-HIV + CD8	1	14104	374	26.5	2.63755
PID 674	Yes	CD4-HIV + CD8	2	14938	344	26.8	2.28946
PID 674	Yes	CD4-HIV + CD8	3	15607	320	27.5	2.02473
PID 674	Yes	CD4-HIV + CD8	4	13399	334	25.8	2.49272
PID 674	Yes	CD4-HIV + CD8	5	9676	244	28.4	2.4907
PID 674	Yes	CD4 alone	1	15983	15	98.8	0.09385
HD 019	No	CD4-HIV	1	24607	1152	98.5	4.68198	-49.8251	-54.4146	-45.3721
HD 019	No	CD4-HIV	2	24183	1168	98.8	4.83164
HD 019	No	CD4-HIV	3	24183	1139	99	4.71031
HD 019	No	CD4-HIV	4	27931	1222	98.9	4.37632
HD 019	No	CD4-HIV	5	26048	1382	98.9	5.30579
HD 019	No	CD4-HIV	6	23139	1154	98.9	4.98747
HD 019	No	CD4-HIV + CD8	1	22755	1316	26.5	5.78538
HD 019	No	CD4-HIV + CD8	2	18977	1362	26.3	7.18089
HD 019	No	CD4-HIV + CD8	3	19905	1551	25.8	7.7971
HD 019	No	CD4-HIV + CD8	4	19476	1499	25.3	7.7014
HD 019	No	CD4-HIV + CD8	5	18575	1322	24.6	7.11978
HD 019	No	CD4-HIV + CD8	6	22893	1781	21.9	7.79016
HD 019	No	CD4 alone	1	48581	6	99.3	0.012352
HD 039	No	CD4-HIV	1	37205	2141	98.8	5.75631	-11.7989	-14.8532	-8.82591
HD 039	No	CD4-HIV	2	29492	1688	98.9	5.72456
HD 039	No	CD4-HIV	3	26337	1377	99	5.22858
HD 039	No	CD4-HIV	4	29366	1542	98.8	5.25258
HD 039	No	CD4-HIV	5	32989	1827	98.8	5.54106
HD 039	No	CD4-HIV	6	25168	1489	99.1	5.91836
HD 039	No	CD4-HIV + CD8	1	24117	1296	37.2	5.37545
HD 039	No	CD4-HIV + CD8	2	24651	1456	37.4	5.90815
HD 039	No	CD4-HIV + CD8	3	20372	1260	37.5	6.18612
HD 039	No	CD4-HIV + CD8	4	23336	1391	37	5.96407
HD 039	No	CD4-HIV + CD8	5	23673	1541	34.7	6.51448
HD 039	No	CD4-HIV + CD8	6	41790	2898	33.5	6.94165
HD 039	No	CD4 alone	1	39844	14	98.9	0.035148
HD 079	No	CD4-HIV	1	27020	988	97.9766	3.65655	4.16457	0.552358	7.64558
HD 079	No	CD4-HIV	2	26235	1045	97.775	3.98323
HD 079	No	CD4-HIV	3	24594	908	98.0387	3.69196
HD 079	No	CD4-HIV	4	22650	815	97.9332	3.59823
HD 079	No	CD4-HIV	5	31960	1228	97.9917	3.8423
HD 079	No	CD4-HIV	6	37925	1471	97.9797	3.87871
HD 079	No	CD4-HIV + CD8	1	35216	1197	45.4371	3.39902
HD 079	No	CD4-HIV + CD8	2	24273	817	44.7866	3.36588
HD 079	No	CD4-HIV + CD8	3	26614	951	47.9869	3.57331
HD 079	No	CD4-HIV + CD8	4	22057	924	44.8614	4.18915
HD 079	No	CD4-HIV + CD8	5	19886	760	42.955	3.82178
HD 079	No	CD4 alone	1	87395	85	98.7637	0.09726
PID 749	Yes	CD4-HIV	1	25705	1678	98.6	6.53122	58.9044	57.4275	60.3301
PID 749	Yes	CD4-HIV	2	24635	1661	98.7	6.73811
PID 749	Yes	CD4-HIV	3	23832	1527	98.7	6.40977
PID 749	Yes	CD4-HIV	4	23457	1781	98.6	7.59359
PID 749	Yes	CD4-HIV	5	24097	1605	98.6	6.66169
PID 749	Yes	CD4-HIV	6	31093	2459	98.8	7.91057
PID 749	Yes	CD4-HIV + CD8	1	22681	702	40.7	3.09674
PID 749	Yes	CD4-HIV + CD8	2	23546	601	39.8	2.55592
PID 749	Yes	CD4-HIV + CD8	3	23532	599	40.8	2.5472
PID 749	Yes	CD4-HIV + CD8	4	24071	626	39.6	2.60215
PID 749	Yes	CD4-HIV + CD8	5	22777	660	39.2	2.89721
PID 749	Yes	CD4-HIV + CD8	6	25250	898	33.8	3.56166
PID 749	Yes	CD4 alone	1	33905	12	99.1	0.035395
PID 833	Yes	CD4-HIV	1	24231	1321	97.3	5.45575	50.8277	48.8003	52.7748
PID 833	Yes	CD4-HIV	2	21312	1006	97.8	4.72589
PID 833	Yes	CD4-HIV	3	18276	943	97.9	5.16429
PID 833	Yes	CD4-HIV	4	19424	902	98.2	4.64805
PID 833	Yes	CD4-HIV	5	20188	1024	97.6	5.07634
PID 833	Yes	CD4-HIV	6	32020	1927	98.2	6.02063
PID 833	Yes	CD4-HIV + CD8	1	23577	509	34.2	2.16219
PID 833	Yes	CD4-HIV + CD8	2	23246	433	35.1	1.86614
PID 833	Yes	CD4-HIV + CD8	3	19016	588	35.6	3.09686
PID 833	Yes	CD4-HIV + CD8	4	18527	567	34.5	3.06602
PID 833	Yes	CD4-HIV + CD8	5	16974	531	33	3.13533
PID 833	Yes	CD4-HIV + CD8	6	27709	709	30	2.56605
PID 833	Yes	CD4 alone	1	29308	23	98.6	0.078512
HD GL011	No	CD4-HIV	1	21664	951	97.8	4.38977	3.91273	-0.258727	7.91062
HD GL011	No	CD4-HIV	2	20504	968	97.5	4.72103
HD GL011	No	CD4-HIV	3	22744	1112	97.5	4.8892
HD GL011	No	CD4-HIV	4	18992	958	97.7	5.04423
HD GL011	No	CD4-HIV	5	15546	811	97.8	5.21678
HD GL011	No	CD4-HIV + CD8	1	21054	1057	29.9	5.02042
HD GL011	No	CD4-HIV + CD8	2	17993	798	30.3	4.43506
HD GL011	No	CD4-HIV + CD8	3	13059	595	26.6	4.47368
HD GL011	No	CD4-HIV + CD8	4	11420	527	27.7	4.61471
HD GL011	No	CD4-HIV + CD8	5	12115	531	28.5	4.383
HD GL011	No	CD4 alone	1	18280	13	96.4	0.071116
HD 006	No	CD4-HIV	1	18731	682	99.1	3.60365	16.228	13.0794	19.2625
HD 006	No	CD4-HIV	2	20999	879	99.2	4.14782
HD 006	No	CD4-HIV	3	20856	906	99.3	4.30572
HD 006	No	CD4-HIV	4	24535	1313	99	5.29855
HD 006	No	CD4-HIV	5	22024	1192	98.7	5.34417
HD 006	No	CD4-HIV	6	23227	1339	99	5.69596
HD 006	No	CD4-HIV + CD8	1	18227	771	42.7	4.21353
HD 006	No	CD4-HIV + CD8	2	16085	580	40.7	3.53124
HD 006	No	CD4-HIV + CD8	3	18729	800	38.7	4.25009
HD 006	No	CD4-HIV + CD8	4	17531	875	41.5	4.86567
HD 006	No	CD4-HIV + CD8	5	20237	698	42.1	3.4096
HD 006	No	CD4-HIV + CD8	6	25412	989	41.9	3.84464
HD 006	No	CD4 alone	1	57574	45	99.5	0.076423
HD 087	No	CD4-HIV	1	21681	1760	97.3	9.30649	-1.98659	-4.70901	0.665043
HD 087	No	CD4-HIV	2	18130	1843	97.8	8.41263
HD 087	No	CD4-HIV	3	19200	1643	98.1	8.11771
HD 087	No	CD4-HIV	4	20195	1935	97.7	10.1655
HD 087	No	CD4-HIV	5	19846	1638	97.8	8.55729
HD 087	No	CD4-HIV	6	18325	1617	97.9	9.58158
HD 087	No	CD4-HIV + CD8	1	18885	1788	36.4	8.25355
HD 087	No	CD4-HIV + CD8	2	17329	1744	37	8.82401
HD 087	No	CD4-HIV + CD8	3	17718	1482	36.7	9.46783
HD 087	No	CD4-HIV + CD8	4	17289	1609	36.9	10.0641
HD 087	No	CD4-HIV + CD8	5	17866	1503	36.7	8.36438
HD 087	No	CD4-HIV + CD8	6	18339	1615	38.4	8.80637
HD 087	No	CD4 alone	1	73513	30	98.5	0.040809
HD 149	No	CD4-HIV	1	28245	1461	96.8	5.1726	21.0132	18.2678	23.6664
HD 149	No	CD4-HIV	2	19740	1108	97.4	5.61297
HD 149	No	CD4-HIV	3	18393	1061	97.4	5.7685
HD 149	No	CD4-HIV	4	19894	1302	96.7	6.54469
HD 149	No	CD4-HIV	5	21967	1267	96.5	5.76774
HD 149	No	CD4-HIV	6	22279	1279	97	5.74083
HD 149	No	CD4-HIV + CD8	1	19463	905	44.9	4.64985
HD 149	No	CD4-HIV + CD8	2	21335	893	46.3	4.18561
HD 149	No	CD4-HIV + CD8	3	20239	996	45.6	4.92119
HD 149	No	CD4-HIV + CD8	4	21054	992	44.7	4.71169
HD 149	No	CD4-HIV + CD8	5	20200	816	43.2	4.0396
HD 149	No	CD4-HIV + CD8	6	16347	767	46	4.69199
HD 149	No	CD4 alone	1	72427	7	98.4	0.009665
HD 162	No	CD4-HIV	1	20646	1105	97.3	5.35213	-14.3592	-18.0649	-10.7699
HD 162	No	CD4-HIV	2	22990	1122	97.2	4.88038
HD 162	No	CD4-HIV	3	22161	1177	97.7	5.31113
HD 162	No	CD4-HIV	4	23584	1261	98	5.34685
HD 162	No	CD4-HIV	5	21805	1146	97.3	5.25568
HD 162	No	CD4-HIV	6	25982	1308	98	5.03425
HD 162	No	CD4-HIV + CD8	1	20679	1381	39.2	6.67827
HD 162	No	CD4-HIV + CD8	2	19456	1176	38.2	6.04441
HD 162	No	CD4-HIV + CD8	3	18516	1071	38	5.78419
HD 162	No	CD4-HIV + CD8	4	19920	1111	38	5.57731
HD 162	No	CD4-HIV + CD8	5	19300	1062	36.8	5.50259
HD 162	No	CD4-HIV + CD8	6	22613	1350	37.2	5.97002
HD 162	No	CD4 alone	1	136319	37	98.2	0.027142
PID 834	Yes	CD4-HIV	1	20903	1156	96.3	5.53031	15.9428	12.9946	18.7911
PID 834	Yes	CD4-HIV	2	21893	1138	96	5.19801
PID 834	Yes	CD4-HIV	3	21542	1091	95.5	5.06452
PID 834	Yes	CD4-HIV	4	15834	1038	96.6	6.55551
PID 834	Yes	CD4-HIV	5	22989	1267	96.2	5.51133
PID 834	Yes	CD4-HIV	6	22308	1204	96	5.39717
PID 834	Yes	CD4-HIV + CD8	1	23822	1045	43.8	4.3867
PID 834	Yes	CD4-HIV + CD8	2	22984	934	43.8	4.0637
PID 834	Yes	CD4-HIV + CD8	3	24582	1155	44.5	4.69856
PID 834	Yes	CD4-HIV + CD8	4	15992	717	41.7	4.48349
PID 834	Yes	CD4-HIV + CD8	5	13415	772	42.9	5.75475
PID 834	Yes	CD4-HIV + CD8	6	19090	914	41.5	4.78785
PID 834	Yes	CD4 alone	1	36575	16	93.7	0.043746
PID 870	Yes	CD4-HIV	1	21862	1174	99.1	5.37005	56.9772	55.0182	58.8509
PID 870	Yes	CD4-HIV	2	22504	1231	98.9	5.47014
PID 870	Yes	CD4-HIV	3	23158	1156	99.2	4.99179
PID 870	Yes	CD4-HIV	4	21970	1153	99.3	5.24807
PID 870	Yes	CD4-HIV	5	18499	865	99.1	4.67593
PID 870	Yes	CD4-HIV	6	23011	1136	99.2	4.93677
PID 870	Yes	CD4-HIV + CD8	1	16684	435	31.5	2.60729
PID 870	Yes	CD4-HIV + CD8	2	24618	544	31	2.20976
PID 870	Yes	CD4-HIV + CD8	3	15901	368	30.2	2.31432
PID 870	Yes	CD4-HIV + CD8	4	15568	332	31.8	2.13258
PID 870	Yes	CD4-HIV + CD8	5	13831	274	31.4	1.98106
PID 870	Yes	CD4-HIV + CD8	6	31706	656	32.5	2.06901
PID 870	Yes	CD4 alone	1	43027	15	99.4	0.034862
PID 926	Yes	CD4-HIV	1	24965	310	97.7	1.24174	42.1754	35.6933	48.0041
PID 926	Yes	CD4-HIV	2	20578	275	97.7	1.33638
PID 926	Yes	CD4-HIV	3	20461	220	98.1	1.07522
PID 926	Yes	CD4-HIV	4	22204	250	98.1	1.12592
PID 926	Yes	CD4-HIV	5	24464	399	97.9	1.63097
PID 926	Yes	CD4-HIV	1	12894	114	31.8	0.884132
PID 926	Yes	CD4-HIV + CD8	2	14949	118	31.7	0.78935
PID 926	Yes	CD4-HIV + CD8	3	13474	108	31.7	0.801544
PID 926	Yes	CD4-HIV + CD8	4	14239	82	32.6	0.575883
PID 926	Yes	CD4-HIV + CD8	5	16888	122	30.9	0.722406
PID 926	Yes	CD4 alone	1	13965	9	97.2	0.064447
GL022	No	CD4-HIV	1	34845	1084	96.5	3.11092	-15.7255	-19.9524	-11.6475
GL022	No	CD4-HIV	2	33645	975	95.9	2.89791
GL022	No	CD4-HIV	3	33691	873	94.5	2.5912
GL022	No	CD4-HIV	4	33928	903	95.1	2.66152
GL022	No	CD4-HIV	5	33022	855	94.1	2.58918
GL022	No	CD4-HIV	6	43823	1160	95	2.64701
GL022	No	CD4-HIV + CD8	1	32707	1097	50.2	3.35402
GL022	No	CD4-HIV + CD8	2	29269	422	48.7	1.4418
GL022	No	CD4-HIV + CD8	3	33263	1309	49.7	3.9353
GL022	No	CD4-HIV + CD8	4	29517	1088	47.9	3.68601
GL022	No	CD4-HIV + CD8	5	33688	1102	48.9	3.27119
GL022	No	CD4-HIV + CD8	6	22018	719	49.5	3.26551
GL022	No	CD4 alone	1	24931	20	93.1	0.080221
HD0175	No	CD4-HIV	1	36030	1121	96.6	3.1113	-19.7895	-23.5302	-16.162
HD0175	No	CD4-HIV	2	42712	1437	96.9	3.36439
HD0175	No	CD4-HIV	3	52394	1630	97.4	3.11104
HD0175	No	CD4-HIV	4	37552	1370	96.6	3.64827
HD0175	No	CD4-HIV	5	40047	1303	97.3	3.25368
HD0175	No	CD4-HIV	6	46921	1549	97.1	3.30129
HD0175	No	CD4-HIV + CD8	1	35391	1391	46.2	3.93038
HD0175	No	CD4-HIV + CD8	2	41410	1374	48	3.31804
HD0175	No	CD4-HIV + CD8	3	38046	1446	45.8	3.80066
HD0175	No	CD4-HIV + CD8	4	36732	1581	44.2	4.30415
HD0175	No	CD4-HIV + CD8	5	34308	1533	43.6	4.46835
HD0175	No	CD4 alone	1	15922	15	79.6	0.094209
PID 1014	Yes	CD4-HIV	1	33209	1545	96.6	4.65235	30.3409	27.4132	33.1506
PID 1014	Yes	CD4-HIV	2	37536	1701	97.5	4.53165
PID 1014	Yes	CD4-HIV	3	28928	1408	97.1	4.86726
PID 1014	Yes	CD4-HIV	4	21157	1055	96.5	4.98653
PID 1014	Yes	CD4-HIV	5	24095	1256	95.8	5.2127
PID 1014	Yes	CD4-HIV	1	32075	1060	40.2	3.30475
PID 1014	Yes	CD4-HIV + CD8	2	22683	601	38.2	2.64956
PID 1014	Yes	CD4-HIV + CD8	3	25280	830	38.2	3.28323
PID 1014	Yes	CD4-HIV + CD8	4	22953	795	35.7	3.4636
PID 1014	Yes	CD4-HIV + CD8	5	24231	779	37	3.21489
PID 1014	Yes	CD4 alone	1	9995	9	87.1	0.090045
PID 673	Yes	CD4-HIV	1	18862	2668	99.0391	14.1448	73.326	71.7569	74.8079
PID 673	Yes	CD4-HIV	2	18085	2742	98.9495	15.1617
PID 673	Yes	CD4-HIV	3	17258	2360	98.6905	13.6748
PID 673	Yes	CD4-HIV	4	15086	2092	97.0098	13.8672
PID 673	Yes	CD4-HIV + CD8	1	11188	458	23.4544	4.09367
PID 673	Yes	CD4-HIV + CD8	2	6084	254	19.6785	4.17488
PID 673	Yes	CD4-HIV + CD8	3	9039	317	24.3285	3.50703
PID 673	Yes	CD4-HIV + CD8	4	6878	231	23.3334	3.35853
PID 673	Yes	CD4 alone	1	2012	2	53.4254	0.099404
PID 1095	Yes	CD4-HIV	1	17587	661	90.3333	3.75846	41.7376	37.9761	45.2709
PID 1095	Yes	CD4-HIV	2	15471	498	89.2215	3.21893
PID 1095	Yes	CD4-HIV	3	15332	540	88.943	3.52204
PID 1095	Yes	CD4-HIV	4	13345	533	87.7268	3.99401
PID 1095	Yes	CD4-HIV	5	12760	449	89.075	3.51881
PID 1095	Yes	CD4-HIV + CD8	1	13708	281	23.4847	2.0499
PID 1095	Yes	CD4-HIV + CD8	2	14828	327	26.4578	2.20529
PID 1095	Yes	CD4-HIV + CD8	3	15343	301	23.0438	1.96181
PID 1095	Yes	CD4-HIV + CD8	4	13306	243	21.7032	1.82624
PID 1095	Yes	CD4-HIV + CD8	5	13637	333	22.25	2.44189
PID 1095	Yes	CD4 alone	1	9964	0	41.148	0

## Sheet: Formulas
Sum of P24+ Counts in CD4-HIV	Sum of P24+ Counts in CD4-HIV + CD8	Sum of CD4+ Counts in CD4-HIV	Sum of CD4+ Counts in CD4-HIV + CD8	Relative Risk	Standard Error of the Log Relative Risk
5286	5389	146266	150863	0.98842	0.0190073
4594	3504	154501	111402	1.05782	0.022082
6411	2593	139423	107690	0.523644	0.0229167
9867	7855	159213	138128	0.917609	0.0146675
4864	6479	102520	110401	1.23694	0.0184696
2696	1898	32744	17950	1.28423	0.0284875
10347	7399	212086	103104	1.47094	0.014744
3457	2245	139157	71524	1.26349	0.0267121
11046	8200	151139	97381	1.15216	0.0139856
3841	3897	58646	39679	1.49956	0.0217877
6523	5796	90956	93636	0.863117	0.0174403
3906	3804	52026	49142	1.03104	0.0218935
4756	2538	91560	61656	0.792465	0.0240235
10200	9853	151211	108051	1.35183	0.0135522
11908	6942	122397	73905	0.965479	0.0143641
9578	3522	143437	101110	0.521653	0.0192737
3123	1616	71475	67724	0.546111	0.0301705
7217	8831	150091	122581	1.49825	0.0153941
10064	9842	180557	157939	1.11799	0.0137513
6455	4649	170384	128046	0.958354	0.018877
10711	4086	152819	141857	0.410956	0.0180141
7123	3337	135451	129049	0.491723	0.0206138
4800	3508	99450	75641	0.960873	0.0216823
6311	4713	130372	116221	0.83772	0.0188244
10436	9741	117377	107426	1.01987	0.0134407
7478	5369	130518	118638	0.789868	0.0174324
7119	7151	137168	120484	1.14359	0.0162702
6894	5537	125469	119885	0.840572	0.0175882
6715	2609	131004	118308	0.430228	0.0227183
1568	430	125566	59550	0.578246	0.0542087
5850	5737	212954	180462	1.15725	0.0183033
8410	7325	255656	185887	1.19789	0.0156886
8025	3005	177000	95147	0.696591	0.0210055
9862	1260	69291	33189	0.26674	0.0291631
2681	1485	74495	70822	0.582624	0.0319195
