# Supplementary material for: Reliable Estimation of CD8 T Cell Inhibition of In Vitro HIV-1 Replication
Source: Front Immunol. 2021 Jun 30;12:666991. doi: 10.3389/fimmu.2021.666991 (PMC8278574; doi:10.3389/fimmu.2021.666991)
Supplement: Supplementary file 5 [file DataSheet_4.xlsx]

## Sheet: Instructions
Raw Data: All cells without background shading represent raw data. For future data, columns MUST be pasted or entered in the same order as shown here (e.g., column A must contain patient ID), and the strings within columns (e.g., "CD4-HIV") MUST be denoted as shown here. The formulas depend on these spellings being exact (see Formulas tab). Column headings can have a different naming scheme, if d…
Instructions for applying formulas: (See "Master Supplementary.xlsx" for sample data with formulas applied)
1. Start by pasting your raw data (columns A - H) into the worksheet titled "Main data."
2. Navigate to the worksheet titled "Formulas." Click on each cell in row 2 of "Formulas". When you click the cell, a tiny little rectangle will show in the bottom right corner of the cell. Drag this rectangle down to match the number of rows you pasted into "Main data" (e.g., 350 rows).
4. Navigate to the worksheet titled "Main data." For the green column I, click on the cell in row 2. When you click the cell, a tiny little rectangle will show in the bottom right corner of the cell. Drag this rectangle down to the number of rows in your pasted data (e.g., 350 rows). Repeat for green columns J and K.
5. And you are done!
Formatting Instructions: The character values in the column regarding serostatus (HIV Positive, Yes or No) should always be given as either Yes or No, and the character values in the column regarding culture description should always be given as CD4 alone, CD4-HIV, or CD4-HIV + CD8. If it is not desired, users do not need to include the rows with CD4 alone. Other columns, like participant ID, can…

## Sheet: Main data
Patient ID	HIV Positive (Yes or No)	Culture Description: Uninfected CD4 cells (CD4 alone)/Superinfected CD4 cells (CD4-HIV)/ Superinfected CD4 cells + CD8 cells (CD4-HIV + CD8)	Replicate Number	CD4+ | Count	P24 + | Count	CD4+ | Freq.	P24 + | Freq.	%Inhibition	95% CI Lower Bound	95% CI Upper Bound
								#DIV/0!	#DIV/0!	#DIV/0!

## Sheet: Formulas
Sum of P24+ Counts in CD4-HIV	Sum of P24+ Counts in CD4-HIV + CD8	Sum of CD4+ Counts in CD4-HIV	Sum of CD4+ Counts in CD4-HIV + CD8	Relative Risk	Standard Error of the Log Relative Risk
0	0	0	0	#DIV/0!	#DIV/0!
